# Supplementary material for: Chromosome-breakage genomic instability and chromothripsis in breast cancer
Source: BMC Genomics. 2014 Jul 9;15(1):579. doi: 10.1186/1471-2164-15-579 (PMC4227294; doi:10.1186/1471-2164-15-579)
Supplement: Supplementary file 3 — Additional file 3: Figure S3: Patterns of chromothripsis. A-H) Views of chromosomes affected by chromothripsis from different tumors; aberrations were identified with ADM-2 algorithm (shaded areas). (ZIP 364 KB) [file 12864_2014_7063_MOESM3_ESM.zip]

Archive with 4 entries (4 files):
- 1325747889120650_add3/1325747889120650_add3A and 3B.pdf
- 1325747889120650_add3/1325747889120650_add3C and 3D.pdf
- 1325747889120650_add3/1325747889120650_add3E and 3F.pdf
- 1325747889120650_add3/1325747889120650_add3G and 3H.pdf
