# Supplementary material for: Chromosome-breakage genomic instability and chromothripsis in breast cancer
Source: BMC Genomics. 2014 Jul 9;15(1):579. doi: 10.1186/1471-2164-15-579 (PMC4227294; doi:10.1186/1471-2164-15-579)
Supplement: Supplementary file 4 — Additional file 4: Figure S4: Patients overall survival plotted in function of BPI. Overall survival plotted in function of BPI for patients with ER+ tumors (A) TNBC tumors (B) and HER2+ (C). The plots represent the data from Table 3. Empty symbols stand for the surviving patients. (ZIP 90 KB) [file 12864_2014_7063_MOESM4_ESM.zip]

Archive with 2 entries (2 files):
- 1325747889120650_add4/1325747889120650_add4A and 4B.pdf
- 1325747889120650_add4/1325747889120650_add4C.pdf
